# Supplementary material for: Lower-limb sagittal joint angles during gait can be predicted based on foot acceleration and angular velocity
Source: PeerJ. 2023 Sep 18;11:e16131. doi: 10.7717/peerj.16131 (PMC10512936; doi:10.7717/peerj.16131)
Supplement: Supplemental Information 2 [file peerj-11-16131-s002.r]

install.packages('keras')
library(keras)

install.packages('ggplot2')
library(ggplot2)

install.packages('pracma')
library(pracma)

remove(list=ls())

#========================================================================
# Setting
#========================================================================
# Working directory
setwd("C:/Users/takumainai/OneDrive - 国立研究開発法人産業技術総合研究所/2023_0512_imac_analysis/Experiment")

#========================================================================
# Read data
#========================================================================
# Input and output
Mat_Input          = read.csv('Mat_Type100_Input.csv',header=F)
#Mat_Input_Option   = read.csv('Mat_Type100_Input_Option.csv',header=F) 
Mat_Output         = read.csv('Mat_Type100_Output.csv',header=F)

# k-fold validation
k_SubjectNumber    = list()
k_DataNumber       = list()
for (i in 1:5){
  k_SubjectNumber[[i]] = read.csv(paste('k',i,'_SubjectNumber.csv',sep=''),header=F)
  k_DataNumber[[i]]    = read.csv(paste('k',i,'_Type100_DataNumber.csv',sep=''),header=F)
}

#========================================================================
# Function
#========================================================================
f_rep = function(Mat,n_row,n_col){
  Mat_new = matrix(1, nrow=n_row, ncol=n_col) %x% Mat
  return(Mat_new)
}
#------------------------------------------------------------------------
f_get_PCS_Scaled = function(Data_model,N=NULL,Data_val=NULL){
  
  # Data
  # Not scaled
  Data_NotScaled      = as.matrix(Data_model)         # n x v
  Data_NotScaled_Mean = apply(Data_NotScaled,2,mean)  # 1 x v
  Data_NotScaled_SD   = apply(Data_NotScaled,2,sd)    # 1 x v
  # Scaled
  Data_Scaled         = apply(Data_NotScaled,2,scale) # n x v
  
  # Result for PCA
  Res                 = prcomp(Data_NotScaled,scale=T)
  
  # Addition
  sqrt_EigenValue     = Res$sdev                     # 固有値の平方根, n
  EigenValue          = sqrt_EigenValue^2            # 固有値, n
  NumOfPC             = sum(EigenValue>=1)           # 抽出された主成分の数, Scalar
  if (!is.null(N)) {
    NumOfPC           = N
  }
  Rotation            = Res$rotation[,1:NumOfPC]     # 抽出された各主成分軸の固有ベクトル, v x NumOfPC from v x v (or n)
  Center              = Res$center                   # 解析に用いた各変数の平均値 (= Data_NotScaled_Mean), v
  Scale               = Res$scale                    # 解析に用いた各変数の標準偏差 (= Data_NotScaled_SD), v
  CR                  = EigenValue/sum(EigenValue)   # Contribution ratio, 寄与率 [ratio], 
  CCR                 = cumsum(CR)                   # Cumulative contribution ratio,累積寄与率 [ratio]
  ComponentMatrix     = t(t(Res$rotation)*sqrt_EigenValue)[,1:NumOfPC] # 成分行列（主成分負荷量）, v x NumOfPC from v x v (or n)
  
  # Check
  # PCS_NotScaled == Data_Scaled %*% Rotation # n x NumOfPC
  
  # Principal component score
  # Not scaled
  PCS_NotScaled       = Res$x[,1:NumOfPC]            # 非標準化主成分得点, n x NumOfPC
  PCS_NotScaled_Mean  = apply(PCS_NotScaled,2,mean)  # 1 x NumOfPC
  PCS_NotScaled_SD    = apply(PCS_NotScaled,2,sd)    # 1 x NumOfPC
  # Scaled
  PCS_Scaled          = apply(PCS_NotScaled,2,scale) # 標準化主成分得点, n x NumOfPC
  PCS_Scaled_model    = PCS_Scaled
  
  if (!is.null(Data_val)) {
    # For val
    Data_NotScaled_val  = as.matrix(Data_val)
    Data_Scaled_val     = (Data_NotScaled_val-f_rep(matrix(Data_NotScaled_Mean,1,length(Data_NotScaled_Mean)),dim(Data_NotScaled_val)[1],1))/f_rep(matrix(Data_NotScaled_SD,1,length(Data_NotScaled_SD)),dim(Data_NotScaled_val)[1],1)
    PCS_NotScaled_val   = Data_Scaled_val %*% Rotation
    PCS_Scaled_val      = (PCS_NotScaled_val-f_rep(matrix(PCS_NotScaled_Mean,1,length(PCS_NotScaled_Mean)),dim(PCS_NotScaled_val)[1],1))/f_rep(matrix(PCS_NotScaled_SD,1,length(PCS_NotScaled_SD)),dim(PCS_NotScaled_val)[1],1)
    # Return
    return(list(PCS_Scaled_model,PCS_Scaled_val,CCR[1:NumOfPC]))
  } else {
    # Return
    return(list(PCS_Scaled_model,0,CCR[1:NumOfPC]))
  }
  
}
#------------------------------------------------------------------------
f_get_Data_NotScaled = function(Data_model,N=NULL,PCS_Scaled_test){
  
  # Data
  # Not scaled
  Data_NotScaled      = as.matrix(Data_model)         # n x v
  Data_NotScaled_Mean = apply(Data_NotScaled,2,mean)  # 1 x v
  Data_NotScaled_SD   = apply(Data_NotScaled,2,sd)    # 1 x v
  # Scaled
  Data_Scaled         = apply(Data_NotScaled,2,scale) # n x v
  
  # Result for PCA
  Res                 = prcomp(Data_NotScaled,scale=T)
  
  # Addition
  sqrt_EigenValue     = Res$sdev                     # 固有値の平方根, n
  EigenValue          = sqrt_EigenValue^2            # 固有値, n
  NumOfPC             = sum(EigenValue>=1)           # 抽出された主成分の数, Scalar
  if (!is.null(N)) {
    NumOfPC           = N
  }
  Rotation            = Res$rotation[,1:NumOfPC]     # 抽出された各主成分軸の固有ベクトル, v x NumOfPC from v x v (or n)
  Center              = Res$center                   # 解析に用いた各変数の平均値 (= Data_NotScaled_Mean), v
  Scale               = Res$scale                    # 解析に用いた各変数の標準偏差 (= Data_NotScaled_SD), v
  CR                  = EigenValue/sum(EigenValue)   # Contribution ratio, 寄与率 [ratio], 
  CCR                 = cumsum(CR)                   # Cumulative contribution ratio,累積寄与率 [ratio]
  ComponentMatrix     = t(t(Res$rotation)*sqrt_EigenValue)[,1:NumOfPC] # 成分行列（主成分負荷量）, v x NumOfPC from v x v (or n)
  
  # Check
  # PCS_NotScaled == Data_Scaled %*% Rotation # n x NumOfPC
  
  # Principal component score
  # Not scaled
  PCS_NotScaled       = Res$x[,1:NumOfPC]            # 非標準化主成分得点, n x NumOfPC
  PCS_NotScaled_Mean  = apply(PCS_NotScaled,2,mean)  # 1 x NumOfPC
  PCS_NotScaled_SD    = apply(PCS_NotScaled,2,sd)    # 1 x NumOfPC
  # Scaled
  #PCS_Scaled          = apply(PCS_NotScaled,2,scale) # 標準化主成分得点, n x NumOfPC
  #PCS_Scaled_model    = PCS_Scaled
  
  # PCS_Scaled_test to Data_NotScaled_test
  PCS_NotScaled_test  = (as.matrix(PCS_Scaled_test)*f_rep(matrix(PCS_NotScaled_SD,1,length(PCS_NotScaled_SD)),dim(PCS_Scaled_test)[1],1)) + f_rep(matrix(PCS_NotScaled_Mean,1,length(PCS_NotScaled_Mean)),dim(PCS_Scaled_test)[1],1)
  Data_Scaled_test    = PCS_NotScaled_test %*% t(Rotation)
  Data_NotScaled_test = (Data_Scaled_test*f_rep(matrix(Data_NotScaled_SD,1,length(Data_NotScaled_SD)),dim(Data_Scaled_test)[1],1)) + f_rep(matrix(Data_NotScaled_Mean,1,length(Data_NotScaled_Mean)),dim(Data_Scaled_test)[1],1)
  
  # Return
  return(Data_NotScaled_test)
  
}
#------------------------------------------------------------------------
f_MachineLeaning_TrainingForVal = function(n_I,n_O,Data_I,Data_O,ValDataNumber,TestDataNumber,HiddenLayer,HiddenUnit,NumEpoch,BatchSize,Verbose,Function,Preprocessing,drop_rate,lr_rate){
  
  # For training
  Data_I_train_BeforePCA = Data_I[-c(ValDataNumber[[1]],TestDataNumber[[1]]),]
  Data_O_train_BeforePCA = Data_O[-c(ValDataNumber[[1]],TestDataNumber[[1]]),]
  #Data_I_Option_train_BeforePCA = Data_I_Option[-c(ValDataNumber[[1]],TestDataNumber[[1]]),]
  
  # For validation
  Data_I_val_BeforePCA   = Data_I[ValDataNumber[[1]],]
  Data_O_val_BeforePCA   = Data_O[ValDataNumber[[1]],]
  #Data_I_Option_val_BeforePCA   = Data_I_Option[ValDataNumber[[1]],]
  
  # PCA
  Data_I_PCA             = f_get_PCS_Scaled(cbind(Data_I_train_BeforePCA),n_I,cbind(Data_I_val_BeforePCA))
  Data_O_PCA             = f_get_PCS_Scaled(Data_O_train_BeforePCA,n_O,Data_O_val_BeforePCA)
  
  # For training
  Data_I_train           = Data_I_PCA[[1]]
  Data_O_train           = Data_O_PCA[[1]]
  
  # For validation
  Data_I_val             = Data_I_PCA[[2]]
  Data_O_val             = Data_O_PCA[[2]]
  
  # [1] Standardization or [2] Normalization
  if (Preprocessing == 1){
    # Data not scaled
    Data_I_train_NotScaled = as.matrix(Data_I_train)               # n x v
    Data_I_train_Mean      = apply(Data_I_train_NotScaled,2,mean)  # 1 x v
    Data_I_train_SD        = apply(Data_I_train_NotScaled,2,sd)    # 1 x v
    # Data scaled
    Data_I_train_Scaled    = apply(Data_I_train_NotScaled,2,scale) # n x v
  }else if (Preprocessing == 2){
    # Data not scaled
    Data_I_train_NotScaled = as.matrix(Data_I_train)               # n x v
    Data_I_train_Max       = apply(Data_I_train_NotScaled,2,max)   # 1 x v
    Data_I_train_Min       = apply(Data_I_train_NotScaled,2,min)   # 1 x v
    Max_train              = f_rep(matrix(Data_I_train_Max,1,length(Data_I_train_Max)),dim(Data_I_train_NotScaled)[1],1) # n x v
    Min_train              = f_rep(matrix(Data_I_train_Min,1,length(Data_I_train_Min)),dim(Data_I_train_NotScaled)[1],1) # n x v
    # Data scaled
    Data_I_train_Scaled    = (Data_I_train_NotScaled-Min_train)/(Max_train-Min_train) # n x v
  }
  
  # [1] Standardization or [2] Normalization
  if (Preprocessing == 1){
    Mean_val          = f_rep(matrix(Data_I_train_Mean,1,length(Data_I_train_Mean)),dim(Data_I_val)[1],1)
    SD_val            = f_rep(matrix(Data_I_train_SD,  1,length(Data_I_train_SD  )),dim(Data_I_val)[1],1)
    Data_I_val_Scaled = (Data_I_val-Mean_val)/SD_val
  } else if (Preprocessing == 2){
    Max_val           = f_rep(matrix(Data_I_train_Max,1,length(Data_I_train_Max)),dim(Data_I_val)[1],1)
    Min_val           = f_rep(matrix(Data_I_train_Min,1,length(Data_I_train_Min)),dim(Data_I_val)[1],1)
    Data_I_val_Scaled = (Data_I_val-Min_val)/(Max_val-Min_val)
  }
  
  #--------------------
  # Machine Learning
  #--------------------
  # Building of model
  if (HiddenLayer == 1){
    Model = keras_model_sequential() %>% # kernel_regularizer=regularizer_l2(0.001)
      layer_dense(units=HiddenUnit[1],activation=Function,input_shape=dim(Data_I_train_Scaled)[2]) %>%
      layer_dropout(rate=drop_rate) %>% 
      layer_dense(units=dim(Data_O_train)[2])
  }else if (HiddenLayer == 2){
    Model = keras_model_sequential() %>%
      layer_dense(units=HiddenUnit[1],activation=Function,input_shape=dim(Data_I_train_Scaled)[2]) %>%
      layer_dropout(rate=drop_rate) %>%
      layer_dense(units=HiddenUnit[2],activation=Function) %>%
      layer_dropout(rate=drop_rate) %>%
      layer_dense(units=dim(Data_O_train)[2])
  }else if (HiddenLayer == 3){
    Model = keras_model_sequential() %>%
      layer_dense(units=HiddenUnit[1],activation=Function,input_shape=dim(Data_I_train_Scaled)[2]) %>%
      layer_dropout(rate=drop_rate) %>%
      layer_dense(units=HiddenUnit[2],activation=Function) %>%
      layer_dropout(rate=drop_rate) %>%
      layer_dense(units=HiddenUnit[3],activation=Function) %>%
      layer_dropout(rate=drop_rate) %>%
      layer_dense(units=dim(Data_O_train)[2])
  }else if (HiddenLayer == 4){
    Model = keras_model_sequential() %>%
      layer_dense(units=HiddenUnit[1],activation=Function,input_shape=dim(Data_I_train_Scaled)[2]) %>%
      layer_dropout(rate=drop_rate) %>%
      layer_dense(units=HiddenUnit[2],activation=Function) %>%
      layer_dropout(rate=drop_rate) %>%
      layer_dense(units=HiddenUnit[3],activation=Function) %>%
      layer_dropout(rate=drop_rate) %>%
      layer_dense(units=HiddenUnit[4],activation=Function) %>%
      layer_dropout(rate=drop_rate) %>%
      layer_dense(units=dim(Data_O_train)[2])
  }else if (HiddenLayer == 5){
    Model = keras_model_sequential() %>%
      layer_dense(units=HiddenUnit[1],activation=Function,input_shape=dim(Data_I_train_Scaled)[2]) %>%
      layer_dropout(rate=drop_rate) %>%
      layer_dense(units=HiddenUnit[2],activation=Function) %>%
      layer_dropout(rate=drop_rate) %>%
      layer_dense(units=HiddenUnit[3],activation=Function) %>%
      layer_dropout(rate=drop_rate) %>%
      layer_dense(units=HiddenUnit[4],activation=Function) %>%
      layer_dropout(rate=drop_rate) %>%
      layer_dense(units=HiddenUnit[5],activation=Function) %>%
      layer_dropout(rate=drop_rate) %>%
      layer_dense(units=dim(Data_O_train)[2])
  }

  # Compiling
  #  Model %>% compile(
  #    optimizer = 'adam',
  #    loss      = 'mse',
  #    metrics   = 'mae')
  
  Model %>% compile(
    optimizer = optimizer_adam(learning_rate=lr_rate),
    loss      = 'mse',
    metrics   = 'mae')
  
  # Fitting
  History = Model %>% fit(Data_I_train_Scaled,Data_O_train,epoch=NumEpoch,batch_size=BatchSize,verbose=Verbose,validation_data=list(Data_I_val_Scaled,Data_O_val))
  
  # Execution (use for test data)
  #Results = Model %>% evaluate(Data_I_val_Scaled,Data_O_val)
  
  # Extraction
  #LS = Results[1]                           # Loss
  #AE = Results[2]                           # Absolute error
  #PV = Model %>% predict(Data_I_val_Scaled) # Predicted values
  #AV = Data_O_val                           # Actual values
  
  # Return
  return(History)
  
}
#------------------------------------------------------------------------
f_MachineLeaning_TrainingForTest = function(n_I,n_O,Data_I,Data_O,ValDataNumber,TestDataNumber,HiddenLayer,HiddenUnit,NumEpoch,BatchSize,Verbose,Function,Preprocessing,drop_rate,lr_rate){
  
  # For training
  Data_I_train_BeforePCA = Data_I[-TestDataNumber[[1]],]
  Data_O_train_BeforePCA = Data_O[-TestDataNumber[[1]],]
  #Data_I_Option_train_BeforePCA = Data_I_Option[-TestDataNumber[[1]],]
  
  # For test
  Data_I_test_BeforePCA  = Data_I[TestDataNumber[[1]],]
  Data_O_test_BeforePCA  = Data_O[TestDataNumber[[1]],]
  #Data_I_Option_test_BeforePCA   = Data_I_Option[TestDataNumber[[1]],]
  
  # PCA
  Data_I_PCA             = f_get_PCS_Scaled(cbind(Data_I_train_BeforePCA),n_I,cbind(Data_I_test_BeforePCA))
  Data_O_PCA             = f_get_PCS_Scaled(Data_O_train_BeforePCA,n_O,Data_O_test_BeforePCA)
  
  # For training
  Data_I_train           = Data_I_PCA[[1]]
  Data_O_train           = Data_O_PCA[[1]]
  
  # For validation
  Data_I_test            = Data_I_PCA[[2]]
  Data_O_test            = Data_O_PCA[[2]]
  
  # [1] Standardization or [2] Normalization
  if (Preprocessing == 1){
    # Data not scaled
    Data_I_train_NotScaled = as.matrix(Data_I_train)               # n x v
    Data_I_train_Mean      = apply(Data_I_train_NotScaled,2,mean)  # 1 x v
    Data_I_train_SD        = apply(Data_I_train_NotScaled,2,sd)    # 1 x v
    # Data scaled
    Data_I_train_Scaled    = apply(Data_I_train_NotScaled,2,scale) # n x v
  }else if (Preprocessing == 2){
    # Data not scaled
    Data_I_train_NotScaled = as.matrix(Data_I_train)               # n x v
    Data_I_train_Max       = apply(Data_I_train_NotScaled,2,max)   # 1 x v
    Data_I_train_Min       = apply(Data_I_train_NotScaled,2,min)   # 1 x v
    Max_train              = f_rep(matrix(Data_I_train_Max,1,length(Data_I_train_Max)),dim(Data_I_train_NotScaled)[1],1) # n x v
    Min_train              = f_rep(matrix(Data_I_train_Min,1,length(Data_I_train_Min)),dim(Data_I_train_NotScaled)[1],1) # n x v
    # Data scaled
    Data_I_train_Scaled    = (Data_I_train_NotScaled-Min_train)/(Max_train-Min_train) # n x v
  }
  
  # [1] Standardization or [2] Normalization
  if (Preprocessing == 1){
    Mean_test          = f_rep(matrix(Data_I_train_Mean,1,length(Data_I_train_Mean)),dim(Data_I_test)[1],1)
    SD_test            = f_rep(matrix(Data_I_train_SD,  1,length(Data_I_train_SD  )),dim(Data_I_test)[1],1)
    Data_I_test_Scaled = (Data_I_test-Mean_test)/SD_test
  } else if (Preprocessing == 2){
    Max_test           = f_rep(matrix(Data_I_train_Max,1,length(Data_I_train_Max)),dim(Data_I_test)[1],1)
    Min_test           = f_rep(matrix(Data_I_train_Min,1,length(Data_I_train_Min)),dim(Data_I_test)[1],1)
    Data_I_test_Scaled = (Data_I_test-Min_test)/(Max_test-Min_test)
  }
  
  #--------------------
  # Machine Learning
  #--------------------
  # Building of model
  if (HiddenLayer == 1){
    Model = keras_model_sequential() %>% # kernel_regularizer=regularizer_l2(0.001)
      layer_dense(units=HiddenUnit[1],activation=Function,input_shape=dim(Data_I_train_Scaled)[2]) %>%
      layer_dropout(rate=drop_rate) %>% 
      layer_dense(units=dim(Data_O_train)[2])
  }else if (HiddenLayer == 2){
    Model = keras_model_sequential() %>%
      layer_dense(units=HiddenUnit[1],activation=Function,input_shape=dim(Data_I_train_Scaled)[2]) %>%
      layer_dropout(rate=drop_rate) %>%
      layer_dense(units=HiddenUnit[2],activation=Function) %>%
      layer_dropout(rate=drop_rate) %>%
      layer_dense(units=dim(Data_O_train)[2])
  }else if (HiddenLayer == 3){
    Model = keras_model_sequential() %>%
      layer_dense(units=HiddenUnit[1],activation=Function,input_shape=dim(Data_I_train_Scaled)[2]) %>%
      layer_dropout(rate=drop_rate) %>%
      layer_dense(units=HiddenUnit[2],activation=Function) %>%
      layer_dropout(rate=drop_rate) %>%
      layer_dense(units=HiddenUnit[3],activation=Function) %>%
      layer_dropout(rate=drop_rate) %>%
      layer_dense(units=dim(Data_O_train)[2])
  }else if (HiddenLayer == 4){
    Model = keras_model_sequential() %>%
      layer_dense(units=HiddenUnit[1],activation=Function,input_shape=dim(Data_I_train_Scaled)[2]) %>%
      layer_dropout(rate=drop_rate) %>%
      layer_dense(units=HiddenUnit[2],activation=Function) %>%
      layer_dropout(rate=drop_rate) %>%
      layer_dense(units=HiddenUnit[3],activation=Function) %>%
      layer_dropout(rate=drop_rate) %>%
      layer_dense(units=HiddenUnit[4],activation=Function) %>%
      layer_dropout(rate=drop_rate) %>%
      layer_dense(units=dim(Data_O_train)[2])
  }else if (HiddenLayer == 5){
    Model = keras_model_sequential() %>%
      layer_dense(units=HiddenUnit[1],activation=Function,input_shape=dim(Data_I_train_Scaled)[2]) %>%
      layer_dropout(rate=drop_rate) %>%
      layer_dense(units=HiddenUnit[2],activation=Function) %>%
      layer_dropout(rate=drop_rate) %>%
      layer_dense(units=HiddenUnit[3],activation=Function) %>%
      layer_dropout(rate=drop_rate) %>%
      layer_dense(units=HiddenUnit[4],activation=Function) %>%
      layer_dropout(rate=drop_rate) %>%
      layer_dense(units=HiddenUnit[5],activation=Function) %>%
      layer_dropout(rate=drop_rate) %>%
      layer_dense(units=dim(Data_O_train)[2])
  }

  # Compiling
  #  Model %>% compile(
  #    optimizer = 'adam',
  #    loss      = 'mse',
  #    metrics   = 'mae')

  Model %>% compile(
    optimizer = optimizer_adam(learning_rate=lr_rate),
    loss      = 'mse',
    metrics   = 'mae')
  
    
  # Fitting
  History = Model %>% fit(Data_I_train_Scaled,Data_O_train,epoch=NumEpoch,batch_size=BatchSize,verbose=Verbose)
  
  # Execution (use for test data)
  Results = Model %>% evaluate(Data_I_test_Scaled,Data_O_test)
  
  # Extraction
  LS = Results[1]                            # Loss
  AE = Results[2]                            # Absolute error
  PV = Model %>% predict(Data_I_test_Scaled) # Predicted values
  AV = Data_O_test                           # Actual values
  
  # Return
  return(list(History,LS,AE,PV,AV))
  
}
#========================================================================
# Main
#========================================================================
#========#
# Check  #
#========#
if (1 == 0){
  
  L_ValDataNumber = k_DataNumber[1:4]
  TestDataNumber  = k_DataNumber[[5]]
  NumOfPC_I       = matrix(0,4,1)
  NumOfPC_O       = matrix(0,4,1)
  
  for (i_ValDataNumber in 1:4){
    ValDataNumber = L_ValDataNumber[[i_ValDataNumber]]
    TempData_I    = cbind(Mat_Input[-c(ValDataNumber[[1]],TestDataNumber[[1]]),])
    TempData_O    = Mat_Output[-c(ValDataNumber[[1]],TestDataNumber[[1]]),]
    TempRes_I     = f_get_PCS_Scaled(TempData_I,N=NULL)
    TempRes_O     = f_get_PCS_Scaled(TempData_O,N=NULL)
    # Return
    NumOfPC_I[i_ValDataNumber,] = dim(TempRes_I[[1]])[2]
    NumOfPC_O[i_ValDataNumber,] = dim(TempRes_O[[1]])[2]
  }
  
}

# Setting NumOfPC
n_I = 65 # 2023_0512 
n_O = 17 # 2023_0512

if (1 == 0){ # check of main
  TempData_I    = cbind(Mat_Input[-c(TestDataNumber[[1]]),])
  TempData_O    = Mat_Output[-c(TestDataNumber[[1]]),]
  TempRes_I     = f_get_PCS_Scaled(TempData_I,N=NULL)
  TempRes_O     = f_get_PCS_Scaled(TempData_O,N=NULL)
  # Return
  main_NumOfPC_I = dim(TempRes_I[[1]])[2]
  main_NumOfPC_O = dim(TempRes_O[[1]])[2]
  main_NumOfMaxCCR_I = max(TempRes_I[[3]])
  main_NumOfMaxCCR_O = max(TempRes_O[[3]])
}

#========#
# Step 1 #
#========#
# Not fixed Parameters
L_ValDataNumber = k_DataNumber[1:4]
L_HiddenUnit    = list(c(160,80,40),c(120,60,30),c(80,40,20),c(40,20,20),c(80,40),c(60,30),c(40,20),c(20,20),c(80,0),c(60,0),c(40,0),c(20,0))
L_HiddenLayer   = numeric(length(L_HiddenUnit))
for (i in 1:length(L_HiddenUnit)){
  L_HiddenLayer[i] = sum(L_HiddenUnit[[i]] != 0)
}

L_BatchSize     = c(128,256,512)
L_drop_rate     = c(0,0.25,0.50)
L_lr_rate       = c(0.01,0.001,0.0001)

# Fixed parameters
TestDataNumber  = k_DataNumber[[5]]
NumEpoch        = 300
Verbose         = 1
Function        = 'swish'
Preprocessing   = 1 # [1] Standardization or [2] Normalization

if (1 == 0){
  
  #---------------------------------
  # Time AC_OM 
  #---------------------------------
  # Data
  Data_I = as.matrix(Mat_Input)
  Data_O = as.matrix(Mat_Output)
  #Data_I_Option = as.matrix(Mat_Input_Option)
  
  n = 1
  # Machine learning
  Time_Start = Sys.time()
  for (i_ValDataNumber in 1:length(L_ValDataNumber)){
    for (i_layer in 1:length(L_HiddenLayer)){
      for (i_BatchSize in 1:length(L_BatchSize)){
        for (i_drop_rate in 1:length(L_drop_rate)){ 
          for (i_lr_rate in 1:length(L_lr_rate)){
            
            print(paste0('k = ',i_ValDataNumber,'/',length(L_ValDataNumber)))
            print(paste0('Layer = ',i_layer,'/',length(L_HiddenLayer)))
            print(paste0('Batch size = ',i_BatchSize,'/',length(L_BatchSize)))
            print(paste0('Dropout rate = ',i_drop_rate,'/',length(L_drop_rate)))
            print(paste0('Learning rate = ',i_lr_rate,'/',length(L_lr_rate)))
            print(paste0('Total => ',n,'/',prod(c(length(L_ValDataNumber),length(L_HiddenLayer),length(L_BatchSize),length(L_drop_rate),length(L_lr_rate)))))
            
            # Not fixed Parameters
            ValDataNumber = L_ValDataNumber[[i_ValDataNumber]]
            HiddenLayer   = L_HiddenLayer[i_layer]
            HiddenUnit    = L_HiddenUnit[[i_layer]]
            BatchSize     = L_BatchSize[[i_BatchSize]]
            drop_rate     = L_drop_rate[[i_drop_rate]]
            lr_rate       = L_lr_rate[[i_lr_rate]]
            
            # Machine learning
            History       = f_MachineLeaning_TrainingForVal(n_I,n_O,Data_I,Data_O,ValDataNumber,TestDataNumber,HiddenLayer,HiddenUnit,NumEpoch,BatchSize,Verbose,Function,Preprocessing,drop_rate,lr_rate)
            
            # Save
            saveRDS(History,file=paste('Output_ForML_Type100_AC_OM/History1_k',i_ValDataNumber,'_Layer',i_layer,'_BatchSize',i_BatchSize,'_DropoutRate',i_drop_rate,'_LearningRate',i_lr_rate,'.obj',sep=''))
            
            n = n + 1
            
          }
        }
      }
    }        
  }
  Time_End   = Sys.time()
  
}

#------------------------------------------------------------------------
# After training
L_Condition  = list('AC_OM')

Arr_LS_train = array(0,c(length(L_HiddenLayer),NumEpoch,length(L_ValDataNumber),length(L_Condition),length(L_BatchSize),length(L_drop_rate),length(L_lr_rate)))
Arr_AE_train = array(0,c(length(L_HiddenLayer),NumEpoch,length(L_ValDataNumber),length(L_Condition),length(L_BatchSize),length(L_drop_rate),length(L_lr_rate)))
Arr_LS_val   = array(0,c(length(L_HiddenLayer),NumEpoch,length(L_ValDataNumber),length(L_Condition),length(L_BatchSize),length(L_drop_rate),length(L_lr_rate)))
Arr_AE_val   = array(0,c(length(L_HiddenLayer),NumEpoch,length(L_ValDataNumber),length(L_Condition),length(L_BatchSize),length(L_drop_rate),length(L_lr_rate)))

i_Condition = 1
for (i_ValDataNumber in 1:length(L_ValDataNumber)){
  for (i_layer in 1:length(L_HiddenLayer)){
    for (i_BatchSize in 1:length(L_BatchSize)){
      for (i_drop_rate in 1:length(L_drop_rate)){ 
        for (i_lr_rate in 1:length(L_lr_rate)){
          
          History = readRDS(paste('Output_ForML_Type100_AC_OM/History1_k',i_ValDataNumber,'_Layer',i_layer,'_BatchSize',i_BatchSize,'_DropoutRate',i_drop_rate,'_LearningRate',i_lr_rate,'.obj',sep=''))
          
          Arr_LS_train[i_layer,,i_ValDataNumber,i_Condition,i_BatchSize,i_drop_rate,i_lr_rate] = as.array(matrix(History$metrics$loss,1,NumEpoch))
          Arr_AE_train[i_layer,,i_ValDataNumber,i_Condition,i_BatchSize,i_drop_rate,i_lr_rate] = as.array(matrix(History$metrics$mae,1,NumEpoch))
          Arr_LS_val[i_layer,,i_ValDataNumber,i_Condition,i_BatchSize,i_drop_rate,i_lr_rate]   = as.array(matrix(History$metrics$val_loss,1,NumEpoch))
          Arr_AE_val[i_layer,,i_ValDataNumber,i_Condition,i_BatchSize,i_drop_rate,i_lr_rate]   = as.array(matrix(History$metrics$val_mae,1,NumEpoch))
          
        }
      }
    }
  }        
}

Header = c()
for (i_lr_rate in 1:length(L_lr_rate)){
  for (i_drop_rate in 1:length(L_drop_rate)){ 
    for (i_BatchSize in 1:length(L_BatchSize)){
      for (i_layer in 1:length(L_HiddenLayer)){
        temp = paste0('HL',i_layer,'_BS',i_BatchSize,'_DR',i_drop_rate,'_LR',i_lr_rate)
        Header = c(Header,temp)
      }
    }
  }
}        

i_Condition = 1

Arr_Mean_LS_train = apply(Arr_LS_train,c(1,2,4,5,6,7),mean)
Arr_Mean_AE_train = apply(Arr_AE_train,c(1,2,4,5,6,7),mean)
Arr_Mean_LS_val   = apply(Arr_LS_val,c(1,2,4,5,6,7),mean)
Arr_Mean_AE_val   = apply(Arr_AE_val,c(1,2,4,5,6,7),mean)

temp1 = aperm(Arr_Mean_LS_train,c(2,1,4,5,6,3))
temp2 = array(temp1,c(NumEpoch,length(L_HiddenLayer)*length(L_BatchSize)*length(L_drop_rate)*length(L_lr_rate)))
temp3 = as.data.frame(temp2)
names(temp3) = Header
write.csv(temp3,paste('Output_ForML_Type100_LS_AE/History1_LS_train_',L_Condition[[i_Condition]],'.csv',sep=''))

temp1 = aperm(Arr_Mean_AE_train,c(2,1,4,5,6,3))
temp2 = array(temp1,c(NumEpoch,length(L_HiddenLayer)*length(L_BatchSize)*length(L_drop_rate)*length(L_lr_rate)))
temp3 = as.data.frame(temp2)
names(temp3) = Header
write.csv(temp3,paste('Output_ForML_Type100_LS_AE/History1_AE_train_',L_Condition[[i_Condition]],'.csv',sep=''))

temp1 = aperm(Arr_Mean_LS_val,c(2,1,4,5,6,3))
temp2 = array(temp1,c(NumEpoch,length(L_HiddenLayer)*length(L_BatchSize)*length(L_drop_rate)*length(L_lr_rate)))
temp3 = as.data.frame(temp2)
names(temp3) = Header
write.csv(temp3,paste('Output_ForML_Type100_LS_AE/History1_LS_val_',L_Condition[[i_Condition]],'.csv',sep=''))

temp1 = aperm(Arr_Mean_AE_val,c(2,1,4,5,6,3))
temp2 = array(temp1,c(NumEpoch,length(L_HiddenLayer)*length(L_BatchSize)*length(L_drop_rate)*length(L_lr_rate)))
temp3 = as.data.frame(temp2)
names(temp3) = Header
write.csv(temp3,paste('Output_ForML_Type100_LS_AE/History1_AE_val_',L_Condition[[i_Condition]],'.csv',sep=''))
  
# check
which.min(temp3[NumEpoch,])
# 2023 0513 HL9_BS3_DR3_LR2

# Num of hidden layer: 1
# Batchsize 512
# Droprate 0.50
# Learning rate 0.001

#========================================================================
#========#
#  Main  #
#========#
# Not fixed Parameters
L_ValDataNumber = 0
L_HiddenLayer   = c(1)
L_HiddenUnit    = list(c(80,0))

# Fixed parameters
TestDataNumber  = k_DataNumber[[5]]
NumEpoch        = 300
Verbose         = 1
Function        = 'swish'
Preprocessing   = 1 # [1] Standardization or [2] Normalization

# Fixed Parameters
BatchSize     = L_BatchSize[[3]]
drop_rate     = L_drop_rate[[3]]
lr_rate       = L_lr_rate[[2]]

if (1 == 0){
  
  #---------------------------------
  # Time AC_OM 
  #---------------------------------
  # Data
  Data_I = as.matrix(Mat_Input)
  Data_O = as.matrix(Mat_Output)
  #Data_I_Option = as.matrix(Mat_Input_Option)
  
  # Machine learning
  Time_Start = Sys.time()
  
  # Not fixed Parameters
  ValDataNumber = L_ValDataNumber
  HiddenLayer   = L_HiddenLayer
  HiddenUnit    = L_HiddenUnit[[1]]
  
  # Machine learning
  Return        = f_MachineLeaning_TrainingForTest(n_I,n_O,Data_I,Data_O,ValDataNumber,TestDataNumber,HiddenLayer,HiddenUnit,NumEpoch,BatchSize,Verbose,Function,Preprocessing,drop_rate,lr_rate)
  History       = Return[[1]]
  LS            = Return[[2]]
  AE            = Return[[3]]
  PV            = Return[[4]]
  AV            = Return[[5]]
  
  # Save
  saveRDS(History,file=paste('Output_ForML_Type100_AC_OM/HistoryMain.obj',sep=''))
  write.csv(cbind(AV,PV),file=paste('Output_ForML_Type100_AC_OM/AV_PV_Main.csv',sep=''))
  
  Time_End   = Sys.time()
  
}  

if (1 == 0){
  
  AV_PV = read.csv(paste('Output_ForML_Type100_AC_OM/AV_PV_Main.csv',sep=''))[,2:35]
  AV    = AV_PV[,c(1:17)]
  PV    = AV_PV[,c(18:34)]
    
}

Diff       = apply(abs(PV-AV),2,mean)

temp_PV    = PV
Data_model = as.matrix(Mat_Output[-TestDataNumber[[1]],])
Data_PV    = f_get_Data_NotScaled(Data_model,N=n_O,temp_PV)
Data_AV    = as.matrix(Mat_Output[TestDataNumber[[1]],])

Wave1_PV   = array(t(Data_PV),c(200,3,dim(TestDataNumber)[1]))
Wave2_PV   = aperm(Wave1_PV,c(1,3,2))

Wave1_AV   = array(t(Data_AV),c(200,3,dim(TestDataNumber)[1]))
Wave2_AV   = aperm(Wave1_AV,c(1,3,2))

#------------------------------------------------------------------------
RMSE       = sqrt(apply((Wave2_PV-Wave2_AV)^2,c(2,3),mean))
RMSE_AVE   = round(apply(RMSE,2,mean),2)
RMSE_SD    = round(apply(RMSE,2,sd),2)

Wave_Max_AV   = apply(Wave2_AV,c(2,3),max) # 
Wave_Min_AV   = apply(Wave2_AV,c(2,3),min) # 
Wave_Max_PV   = apply(Wave2_PV,c(2,3),max) # 
Wave_Min_PV   = apply(Wave2_PV,c(2,3),min) # 
Wave_MaxMin   = 0.5*((Wave_Max_AV-Wave_Min_AV)+(Wave_Max_PV-Wave_Min_PV)) # Based on references

NRMSE      = RMSE/(Wave_MaxMin)
NRMSE_AVE  = round(apply(NRMSE,2,mean)*100,1)
NRMSE_SD   = round(apply(NRMSE,2,sd)*100,1)

MAE       = apply(abs(Wave2_PV-Wave2_AV),c(2,3),mean)
MAE_AVE   = round(apply(MAE,2,mean),2)
MAE_SD    = round(apply(MAE,2,sd),2)

#------------------------------------------------------------------------
# 2023 0513
Wave3_AV = array(Wave2_AV,c(200,10,40,3))
Wave3_PV = array(Wave2_PV,c(200,10,40,3))


temp_box = c()
#########
# hip, hip flexion at 0%
var_AV   = Wave3_AV[,,,1] # 1hip 2knee 3ankle
var_PV   = Wave3_PV[,,,1]
v_mat_AV = matrix(0,dim(var_AV)[2],dim(var_AV)[3])
v_mat_PV = matrix(0,dim(var_AV)[2],dim(var_AV)[3])

range = 1 # 0-100%

for (i in 1:dim(var_AV)[2]){
  for (j in 1:dim(var_AV)[3]){
    x    = seq(1,101,length=200)
    y_AV = var_AV[,i,j]
    y_PV = var_PV[,i,j]
    xi   = seq(1,101,length=101)
    temp_AV = interp1(x,y_AV,xi)
    temp_PV = interp1(x,y_PV,xi)

    v_temp_AV = max(temp_AV[range])
    v_temp_PV = max(temp_PV[range])
    
    v_mat_AV[i,j] = v_temp_AV
    v_mat_PV[i,j] = v_temp_PV

    }
}
temp_mean = round(mean(abs(v_mat_AV-v_mat_PV)),1)
temp_sd   = round(sd(abs(v_mat_AV-v_mat_PV)),1)
temp_box  = rbind(temp_box,c(temp_mean,temp_sd))

#########
# hip, hip extension at 25-75%
var_AV   = Wave3_AV[,,,1] # 1hip 2knee 3ankle
var_PV   = Wave3_PV[,,,1]
v_mat_AV = matrix(0,dim(var_AV)[2],dim(var_AV)[3])
v_mat_PV = matrix(0,dim(var_AV)[2],dim(var_AV)[3])

range = 26:76 # 0-100%

for (i in 1:dim(var_AV)[2]){
  for (j in 1:dim(var_AV)[3]){
    x    = seq(1,101,length=200)
    y_AV = var_AV[,i,j]
    y_PV = var_PV[,i,j]
    xi   = seq(1,101,length=101)
    temp_AV = interp1(x,y_AV,xi)
    temp_PV = interp1(x,y_PV,xi)
    
    v_temp_AV = min(temp_AV[range])
    v_temp_PV = min(temp_PV[range])
    
    v_mat_AV[i,j] = v_temp_AV
    v_mat_PV[i,j] = v_temp_PV
    
  }
}
temp_mean = round(mean(abs(v_mat_AV-v_mat_PV)),1)
temp_sd   = round(sd(abs(v_mat_AV-v_mat_PV)),1)
temp_box  = rbind(temp_box,c(temp_mean,temp_sd))


#########
# knee, knee flexion at 50-100%
var_AV   = Wave3_AV[,,,2] # 1hip 2knee 3ankle
var_PV   = Wave3_PV[,,,2]
v_mat_AV = matrix(0,dim(var_AV)[2],dim(var_AV)[3])
v_mat_PV = matrix(0,dim(var_AV)[2],dim(var_AV)[3])

range = 51:101 # 0-100%

for (i in 1:dim(var_AV)[2]){
  for (j in 1:dim(var_AV)[3]){
    x    = seq(1,101,length=200)
    y_AV = var_AV[,i,j]
    y_PV = var_PV[,i,j]
    xi   = seq(1,101,length=101)
    temp_AV = interp1(x,y_AV,xi)
    temp_PV = interp1(x,y_PV,xi)
    
    v_temp_AV = min(temp_AV[range])
    v_temp_PV = min(temp_PV[range])
    
    v_mat_AV[i,j] = v_temp_AV
    v_mat_PV[i,j] = v_temp_PV
    
  }
}
temp_mean = round(mean(abs(v_mat_AV-v_mat_PV)),1)
temp_sd   = round(sd(abs(v_mat_AV-v_mat_PV)),1)
temp_box  = rbind(temp_box,c(temp_mean,temp_sd))

#########
# ankle, ankle at 0%
var_AV   = Wave3_AV[,,,3] # 1hip 2knee 3ankle
var_PV   = Wave3_PV[,,,3]
v_mat_AV = matrix(0,dim(var_AV)[2],dim(var_AV)[3])
v_mat_PV = matrix(0,dim(var_AV)[2],dim(var_AV)[3])

range    = 1 # 0-100%

for (i in 1:dim(var_AV)[2]){
  for (j in 1:dim(var_AV)[3]){
    
    x         = seq(1,101,length=200)
    y_AV      = var_AV[,i,j]
    y_PV      = var_PV[,i,j]
    xi        = seq(1,101,length=101)
    temp_AV   = interp1(x,y_AV,xi)
    temp_PV   = interp1(x,y_PV,xi)
    
    v_temp_AV = (temp_AV[range])
    v_temp_PV = (temp_PV[range])
    
    v_mat_AV[i,j] = v_temp_AV
    v_mat_PV[i,j] = v_temp_PV
    
  }
}
temp_mean = round(mean(abs(v_mat_AV-v_mat_PV)),1)
temp_sd   = round(sd(abs(v_mat_AV-v_mat_PV)),1)
temp_box  = rbind(temp_box,c(temp_mean,temp_sd))

#########
# ankle, ankle at 25-50%
var_AV   = Wave3_AV[,,,3] # 1hip 2knee 3ankle
var_PV   = Wave3_PV[,,,3]
v_mat_AV = matrix(0,dim(var_AV)[2],dim(var_AV)[3])
v_mat_PV = matrix(0,dim(var_AV)[2],dim(var_AV)[3])

range    = 26:51 # 0-100%

for (i in 1:dim(var_AV)[2]){
  for (j in 1:dim(var_AV)[3]){
    
    x         = seq(1,101,length=200)
    y_AV      = var_AV[,i,j]
    y_PV      = var_PV[,i,j]
    xi        = seq(1,101,length=101)
    temp_AV   = interp1(x,y_AV,xi)
    temp_PV   = interp1(x,y_PV,xi)
    
    v_temp_AV = max(temp_AV[range])
    v_temp_PV = max(temp_PV[range])
    
    v_mat_AV[i,j] = v_temp_AV
    v_mat_PV[i,j] = v_temp_PV
    
  }
}
temp_mean = round(mean(abs(v_mat_AV-v_mat_PV)),1)
temp_sd   = round(sd(abs(v_mat_AV-v_mat_PV)),1)
temp_box  = rbind(temp_box,c(temp_mean,temp_sd))


#########
# ankle, ankle pf at 50-75%
var_AV   = Wave3_AV[,,,3] # 1hip 2knee 3ankle
var_PV   = Wave3_PV[,,,3]
v_mat_AV = matrix(0,dim(var_AV)[2],dim(var_AV)[3])
v_mat_PV = matrix(0,dim(var_AV)[2],dim(var_AV)[3])

range    = 51:76 # 0-100%

for (i in 1:dim(var_AV)[2]){
  for (j in 1:dim(var_AV)[3]){
    x    = seq(1,101,length=200)
    y_AV = var_AV[,i,j]
    y_PV = var_PV[,i,j]
    xi   = seq(1,101,length=101)
    temp_AV = interp1(x,y_AV,xi)
    temp_PV = interp1(x,y_PV,xi)
    
    v_temp_AV = min(temp_AV[range])
    v_temp_PV = min(temp_PV[range])
    
    v_mat_AV[i,j] = v_temp_AV
    v_mat_PV[i,j] = v_temp_PV
    
  }
}
temp_mean = round(mean(abs(v_mat_AV-v_mat_PV)),1)
temp_sd   = round(sd(abs(v_mat_AV-v_mat_PV)),1)
temp_box  = rbind(temp_box,c(temp_mean,temp_sd))

write.csv(temp_box,file=paste('Output_ForML_Type100_AC_OM/Res_Table_peak_mae.csv',sep=''))

#------------------------------------------------------------------------
# r
Mat_r = matrix(-999,dim(TestDataNumber)[1],3)
for (i in 1:dim(TestDataNumber)[1]){
  for (j in 1:3){
    temp_PV    = Wave2_PV[,i,j]
    temp_AV    = Wave2_AV[,i,j]
    Mat_r[i,j] = cor.test(temp_PV,temp_AV)$estimate
  }
}
r     = Mat_r
r_AVE = round(apply(r,2,mean),2)
r_SD  = round(apply(r,2,sd),2)

#------------------------------------------------------------------------
# Table 
Res_Table = cbind(RMSE_AVE,RMSE_SD,NRMSE_AVE,NRMSE_SD,MAE_AVE,MAE_SD,r_AVE,r_SD) # joint x 6
write.csv(Res_Table,file=paste('Output_ForML_Type100_AC_OM/Res_Table.csv',sep=''))

#------------------------------------------------------------------------
# After training....?
if (1 == 0){
  L_Condition       = list('AC_OM')
  Arr_Main_LS_train = matrix(0,NumEpoch,length(L_Condition))
  Arr_Main_AE_train = matrix(0,NumEpoch,length(L_Condition))
  
  for (i_Condition in 1:length(L_Condition)){
    for (i_HyperParameter in 1){
      History = readRDS(paste('Output_ForML_Type100_',L_Condition[[i_Condition]],'/HistoryMain_HL',L_HiddenLayer[i_HyperParameter],'_HU',L_HiddenUnit[[i_HyperParameter]][1],'_',L_HiddenUnit[[i_HyperParameter]][2],'.obj',sep=''))
      Arr_Main_LS_train[,i_Condition] = as.matrix(matrix(History$metrics$loss,NumEpoch,1))
      Arr_Main_AE_train[,i_Condition] = as.matrix(matrix(History$metrics$mae,NumEpoch,1))
    }        
  }
  
  for (i_Condition in 1:length(L_Condition)){
    write.csv(Arr_Main_LS_train[,i_Condition],paste('Output_ForML_Type100_LS_AE/HistoryMain_LS_train_',L_Condition[[i_Condition]],'.csv',sep=''))
    write.csv(Arr_Main_AE_train[,i_Condition],paste('Output_ForML_Type100_LS_AE/HistoryMain_AE_train_',L_Condition[[i_Condition]],'.csv',sep=''))
  }
}

#------------------------------------------------------------------------
# For plot
ForWave_AV_AVE = apply(Wave1_AV,c(1,2),mean)
ForWave_AV_SD  = apply(Wave1_AV,c(1,2),sd)
ForWave_PV_AVE = apply(Wave1_PV,c(1,2),mean)
ForWave_PV_SD  = apply(Wave1_PV,c(1,2),sd)
ForWave1       = cbind(ForWave_AV_AVE,ForWave_AV_SD,ForWave_PV_AVE,ForWave_PV_SD)
ForWave2       = matrix(0,101,dim(ForWave1)[2])
for (i in 1:dim(ForWave1)[2]){
  x  = seq(1,101,length=200)
  y  = ForWave1[,i]
  xi = seq(1,101,length=101)
  ForWave2[,i] = interp1(x,y,xi)
}

write.csv(ForWave2,file='Output_ForML_Type100_LS_AE/ForWave.csv')

#------------------------------------------------------------------------
# For plot
ForWave1  = cbind(apply(abs(Wave1_AV-Wave1_PV),c(1,2),mean),apply(abs(Wave1_AV-Wave1_PV),c(1,2),sd))
ForWave2  = matrix(0,101,dim(ForWave1)[2])
for (i in 1:dim(ForWave1)[2]){
  x  = seq(1,101,length=200)
  y  = ForWave1[,i]
  xi = seq(1,101,length=101)
  ForWave2[,i] = interp1(x,y,xi)
}

write.csv(ForWave2,file='Output_ForML_Type100_LS_AE/ForWave_Error.csv')


#========================================================================
# Plot
#========================================================================
